# Supplementary material for: Natural Phosphodiesterase-4 Inhibitors with Potential Anti-Inflammatory Activities from Millettia dielsiana
Source: Molecules. 2023 Oct 25;28(21):7253. doi: 10.3390/molecules28217253 (PMC10650832; doi:10.3390/molecules28217253)
Supplement: Supplementary file 1 [file molecules-28-07253-s001.zip]

Archive with 1 entries (1 files):
- molecules-2506595-supplementary.pdf
